# Supplementary material for: Isolation and Characterization of Three Pseudomonas aeruginosa Viruses with Therapeutic Potential
Source: Microbiol Spectr. 2023 May 1;11(3):e04636-22. doi: 10.1128/spectrum.04636-22 (PMC10269630; doi:10.1128/spectrum.04636-22)
Supplement: Supplemental file 2 — Supplemental material. Download spectrum.04636-22-s0002.xlsx, XLSX file, 0.03 MB [file spectrum.04636-22-s0002.xlsx]

## Sheet: PA_LZ01
Gene	Start	Stop	Strand	Product length (AA)	Putative function	Query cover %	Identity %	Evalue	Source	GenBank accession No.
PA_LZ01_1	800	2539	-	579	putative primase	99.65	99.647	0	[Pseudomonas phage JG024]	YP_006200841.1
PA_LZ01_2	2687	2872	-	61	hypothetical protein	100	100	9.25e-25	[Pseudomonas phage LMA2]	YP_002154307.1
PA_LZ01_3	2878	3954	-	358	hypothetical protein	100	100	0	[Pseudomonas phage 14-1]	YP_002364381.1
PA_LZ01_4	3951	4409	-	152	hypothetical protein	100	99.342	1.04e-109	[Pseudomonas phage S12-1]	BAU16484.1
PA_LZ01_5	4433	5407	-	285	hypothetical protein	75.79	71.228	1.09e-120	[Pseudomonas phage PA5]	APD20751.1
PA_LZ01_6	5418	6203	-	261	hypothetical protein	100	99.617	0	[Pseudomonas phage LMA2]	YP_002154303.1
PA_LZ01_7	6372	6794	+	140	hypothetical protein	100	100	9.34e-101	[Pseudomonas phage F8]	YP_001294485.1
PA_LZ01_8	6781	7968	+	395	hypothetical protein	100	100	0	[Pseudomonas phage F8]	YP_001294484.1
PA_LZ01_9	8129	9022	+	98	putative structural protein	98.98	97.959	2.78e-70	[Pseudomonas phage KPP12]	YP_007238220.1
PA_LZ01_10	9127	10128	+	333	hypothetical protein	99.7	99.099	0	[Pseudomonas phage KPP22]	BAU20648.1
PA_LZ01_11	10216	10446	+	76	hypothetical protein	100	100	2.3e-52	[Pseudomonas phage 14-1]	YP_002364373.1
PA_LZ01_12	10446	10664	+	72	hypothetical protein	100	100	1.08e-45	[Pseudomonas phage KPP12]	YP_007238217.1
PA_LZ01_13	10648	10866	+	72	hypothetical protein	100	100	7.83e-49	[Pseudomonas phage KPP12]	YP_007238216.1
PA_LZ01_14	10899	11123	+	74	hypothetical protein	100	100	4.16e-50	[Pseudomonas phage KPP22]	BAU20652.1
PA_LZ01_15	11131	11337	+	68	hypothetical protein	100	100	1.01e-43	[Pseudomonas phage KPP22]	BAU20653.1
PA_LZ01_16	11337	12254	+	305	hypothetical protein	99.67	99.672	0	[Pseudomonas phage 14-1]	YP_002364368.1
PA_LZ01_17	12256	12447	+	63	hypothetical protein	100	100	8.24e-39	[Pseudomonas phage JG024]	YP_006200824.1
PA_LZ01_18	12450	13466	+	338	putative polynucleotide kinase	100	100	0	[Pseudomonas phage KPP12]	YP_007238211.1
PA_LZ01_19	13542	14096	+	184	putative DNA polymerase III epsilon subunit	100	99.457	6.66e-137	[Pseudomonas phage NH-4]	YP_007002604.1
PA_LZ01_20	14093	17203	+	1035	putative DNA polymerase	100	99.903	0	[Pseudomonas phage KPP12]	YP_007238209.1
PA_LZ01_21	17196	17606	+	136	putative DNA helicase	100	100	2.55e-97	[Pseudomonas phage NH-4]	YP_007002602.1
PA_LZ01_22	17603	19162	+	519	putative helicase	100	100	0	[Pseudomonas phage KPP12]	YP_007238207.1
PA_LZ01_23	19257	19877	+	194	hypothetical protein	99.48	98.969	7.82e-115	[Pseudomonas phage 14-1]	YP_002364361.1
PA_LZ01_24	19966	20865	+	269	hypothetical protein	100	100	0	[Pseudomonas phage NP3]	AMQ76170.1
PA_LZ01_25	20919	21524	+	201	hypothetical protein	100	99.502	5.09e-104	[Pseudomonas phage 14-1]	YP_002364359.1
PA_LZ01_26	21521	22075	+	184	hypothetical protein	100	100	2.45e-119	[Pseudomonas phage NH-4]	YP_007002597.1
PA_LZ01_27	22139	23041	+	300	DNA ligase	99.67	99.667	0	[Pseudomonas phage S12-1]	BAU16461.1
PA_LZ01_28	23321	23572	+	71	hypothetical protein	100	100	2.62e-44	[Pseudomonas phage 14-1]	YP_002364356.1
PA_LZ01_29	23597	24259	-	220	putative endolysin	100	100	4.22e-165	[Pseudomonas phage KPP12]	YP_007238200.1
PA_LZ01_30	24259	24687	-	142	hypothetical protein	98.59	97.887	8.83e-100	[Pseudomonas phage NP3]	AMQ76164.1
PA_LZ01_31	24689	27583	-	964	putative structural protein	99.07	97.095	0	[Pseudomonas phage LMA2]	YP_002154278.1
PA_LZ01_32	27588	29102	-	504	virion protein	100	99.802	0	[Pseudomonas phage KPP22]	BAU20670.1
PA_LZ01_33	29099	30352	-	417	putative baseplate protein	99.76	99.52	0	[Pseudomonas phage SN]	YP_002418850.1
PA_LZ01_34	30410	30973	-	187	putative baseplate protein	100	100	1.6e-119	[Pseudomonas phage SN]	YP_002418849.1
PA_LZ01_35	31131	31664	-	177	hypothetical protein	100	100	6.01e-130	[Pseudomonas phage 14-1]	YP_002364349.1
PA_LZ01_36	31664	32527	-	287	putative structural protein	100	100	0	[Pseudomonas phage KPP12]	YP_007238193.1
PA_LZ01_37	32527	35103	-	858	putative lytic tail protein	100	100	0	[Pseudomonas phage LMA2]	YP_002154272.1
PA_LZ01_38	35107	35535	-	142	Phage protein	100	100	2.77e-103	[Pseudomonas phage S12-1]	BAU16450.1
PA_LZ01_39	35545	36138	-	197	Phage tail fiber protein	99.49	98.985	2.93e-141	[Pseudomonas phage S12-1]	BAU16449.1
PA_LZ01_40	36147	36551	-	134	putative structural protein	100	100	2.47e-96	[Pseudomonas phage LMA2]	YP_002154269.1
PA_LZ01_41	36686	37117	-	143	putative structural protein	100	100	3.39e-100	[Pseudomonas phage KPP12]	YP_007238188.1
PA_LZ01_42	37199	37630	-	143	hypothetical protein	100	100	3.86e-36	[Pseudomonas phage vB_PaeM_CEB_DP1]	AKP24421.1
PA_LZ01_43	37632	37982	-	116	putative structural protein	100	100	9.79e-81	[Pseudomonas phage LMA2]	YP_002154266.1
PA_LZ01_44	37979	38302	-	107	putative structural protein	100	100	6.9e-78	[Pseudomonas phage LMA2]	YP_002154265.1
PA_LZ01_45	38302	38754	-	150	putative structural protein	100	100	6.54e-106	[Pseudomonas phage LMA2]	YP_002154264.1
PA_LZ01_46	38813	40327	-	504	hypothetical protein	100	99.802	0	[Pseudomonas phage vB_PaeM_CEB_DP1]	AKP24417.1
PA_LZ01_47	40343	40924	-	193	hypothetical protein	100	100	1.6e-128	[Pseudomonas phage F8]	YP_001294445.1
PA_LZ01_48	40921	41472	-	183	structural protein	100	100	3.27e-136	[Pseudomonas phage phiKTN6]	AKJ71559.1
PA_LZ01_49	41480	41851	-	123	putative structural protein	100	100	3.14e-87	[Pseudomonas phage KPP12]	YP_007238181.1
PA_LZ01_50	41875	42342	-	155	putative structural protein	100	100	4.33e-81	[Pseudomonas phage KPP12]	YP_007238180.1
PA_LZ01_51	42357	42770	-	137	hypothetical protein	100	100	2.49e-100	[Pseudomonas phage LBL3]	YP_002154167.1
PA_LZ01_52	42896	44044	-	382	hypothetical protein	100	100	0	[Pseudomonas phage 14-1]	YP_002364332.1
PA_LZ01_53	44054	44689	-	211	Phage protein	100	100	4.42e-150	[Pseudomonas phage S12-1]	BAU16435.1
PA_LZ01_54	44693	46126	-	477	putative structural protein	99.79	99.581	0	[Pseudomonas phage KPP12]	YP_007238176.1
PA_LZ01_55	46639	46779	-	46	hypothetical protein	100	100	9.55e-26	[Pseudomonas phage LBL3]	YP_002154163.1
PA_LZ01_56	46776	46982	-	51	Phage protein	100	100	2.94e-31	[Pseudomonas phage S12-1]	BAU16432.1
PA_LZ01_57	47001	47837	-	278	putative structural protein	100	98.921	0	[Pseudomonas phage NH-4]	YP_007002566.1
PA_LZ01_58	47837	50134	-	765	Phage-related protein	99.22	98.954	0	[Pseudomonas phage S12-1]	BAU16430.1
PA_LZ01_59	50315	50716	+	133	hypothetical protein	98.5	97.744	4.24e-92	[Pseudomonas phage F8]	YP_001294433.1
PA_LZ01_60	50811	51071	+	86	hypothetical protein	100	100	4.9e-61	[Pseudomonas phage LMA2]	YP_002154249.1
PA_LZ01_61	51068	51271	+	67	hypothetical protein	95.52	94.03	2.03e-40	[Pseudomonas phage JG024]	YP_006200780.1
PA_LZ01_62	51277	51588	+	103	hypothetical protein	99.03	98.058	3.33e-69	[Pseudomonas phage vB_PaeM_PAO1_Ab27]	YP_009124336.1
PA_LZ01_63	51837	52184	+	115	hypothetical protein	100	100	1.72e-79	[Pseudomonas phage LBL3]	YP_002154156.1
PA_LZ01_64	52287	53222	+	311	hypothetical protein	99.36	99.357	0	[Pseudomonas phage LMA2]	YP_002154245.1
PA_LZ01_65	53324	53911	+	195	Phage protein	100	100	2.18e-147	[Pseudomonas phage S12-1]	BAU16423.1
PA_LZ01_66	53928	54365	+	145	Phage protein	100	100	1.03e-87	[Pseudomonas phage S12-1]	BAU16422.1
PA_LZ01_67	54452	55231	+	259	hypothetical protein	100	99.228	0	[Pseudomonas phage PA5]	APD20719.1
PA_LZ01_68	55234	55632	+	132	hypothetical protein	99.24	98.485	6.81e-73	[Pseudomonas phage KPP12]	YP_007238161.1
PA_LZ01_69	55677	56009	+	110	hypothetical protein	99.09	99.091	1.32e-77	[Pseudomonas phage KPP22]	BAU20620.1
PA_LZ01_70	56009	56224	+	71	hypothetical protein	100	98.592	5.75e-47	[Pseudomonas phage LMA2]	YP_002154238.1
PA_LZ01_71	56224	56607	+	127	hypothetical protein	100	99.213	8.26e-73	[Pseudomonas phage NP3]	AMQ76120.1
PA_LZ01_72	56644	58026	-	460	terminase large subunit	99.78	99.565	0	[Pseudomonas phage vB_Pae_PS44]	YP_009211328.1
PA_LZ01_73	58203	58349	+	48	hypothetical protein	100	100	2.03e-26	[Pseudomonas phage LMA2]	YP_002154234.1
PA_LZ01_74	58361	58663	+	100	hypothetical protein	100	100	3.63e-66	[Pseudomonas phage vB_PaeM_CEB_DP1]	AKP24388.1
PA_LZ01_75	58716	59402	+	228	hypothetical protein	98.68	98.246	8.03e-152	[Pseudomonas phage JG024]	YP_006200858.1
PA_LZ01_76	59405	59593	+	62	hypothetical protein	98.39	95.161	1.44e-40	[Pseudomonas phage DL68]	YP_009215139.1
PA_LZ01_77	59678	59863	+	61	hypothetical protein	100	100	3.94e-38	[Pseudomonas phage LMA2]	YP_002154323.1
PA_LZ01_78	59989	60240	+	83	hypothetical protein	100	98.795	2.12e-56	[Pseudomonas phage LMA2]	YP_002154322.1
PA_LZ01_79	60237	60437	+	66	hypothetical protein	98.48	96.97	6.66e-42	[Pseudomonas phage vB_PaeM_CEB_DP1]	AKP24472.1
PA_LZ01_80	60434	60649	+	71	hypothetical protein	100	98.592	6.76e-46	[Pseudomonas phage PB1]	YP_002456018.1
PA_LZ01_81	60646	60846	+	66	hypothetical protein	98.48	98.485	6.66e-42	[Pseudomonas phage PB1]	YP_002456017.1
PA_LZ01_82	60843	61055	+	70	hypothetical protein	98.57	98.571	7.4e-47	[Pseudomonas phage S12-1]	BAU16498.1
PA_LZ01_83	61087	61731	+	199	hypothetical protein	100	100	1.85e-134	[Pseudomonas phage phiKTN6]	AKJ71615.1
PA_LZ01_84	61819	62016	-	66	hypothetical protein	100	96.97	6.31e-41	[Pseudomonas phage NH-4]	YP_007002631.1
PA_LZ01_85	62123	62347	+	74	hypothetical protein	100	98.649	2.31e-49	[Pseudomonas phage NH-4]	YP_007002630.1
PA_LZ01_86	62403	62624	+	73	hypothetical protein	100	100	3.61e-46	[Pseudomonas phage KPP22]	BAU20634.1
PA_LZ01_87	62677	62988	+	103	hypothetical protein	100	96.117	2.29e-73	[Pseudomonas phage KPP12]	YP_007238234.1
PA_LZ01_88	63000	63596	+	212	hypothetical protein	84.91	83.019	3.3e-110	[Pseudomonas phage KPP12]	YP_007238232.1
PA_LZ01_89	63786	64400	+	204	hypothetical protein	98.53	98.039	6.15e-95	[Pseudomonas phage KPP22]	BAU20637.1
PA_LZ01_90	64568	65137	-	189	hypothetical protein	100	100	3.29e-125	[Pseudomonas phage S12-1]	BAU16489.1

## Sheet: PA_LZ02
Gene	Start	Stop	Strand	Product length (AA)	Putative function	Query cover %	Identity %	Evalue	Source	GenBank accession No.
PA_LZ03_1	147	737	+	196	terminase large subunit	100	100	5.22e-143	[Pseudomonas phage AAT-1]	AME18098.1
PA_LZ03_2	780	1034	+	84	hypothetical protein AAT1_02074	100	92.857	1.27e-46	[Pseudomonas phage AAT-1]	AME18099.1
PA_LZ03_3	1040	1363	+	107	hypothetical protein AAT1_02075	100	97.196	7.37e-73	[Pseudomonas phage AAT-1]	AME18100.1
PA_LZ03_4	1360	1461	+	33	-	-	-	-	-	-
PA_LZ03_5	1449	2936	+	495	terminase large subunit	99.3939	98.78	0	[Pseudomonas phage AAT-1]	AME18101.1
PA_LZ03_6	3089	3274	-	61	hypothetical protein TROLL_264	100	32.787	9.96e-11	[Bacillus phage Troll]	YP_008431048.1
PA_LZ03_7	3414	5141	+	575	ribonucleotide reductase of class II (coenzyme B12 dependent)	100	98.435	0	[Pseudomonas phage AAT-1]	AME18102.1
PA_LZ03_8	5250	6866	+	538	hypothetical protein AAT1_02002	69.7026	90.4	0	[Pseudomonas phage AAT-1]	AME18027.1
PA_LZ03_9	6936	7826	+	296	DNA ligase	100	98.649	0	[Pseudomonas phage AAT-1]	AME18031.1
PA_LZ03_10	7908	9428	+	506	structural protein	100	98.821	0	[Pseudomonas phage AAT-1]	AME18030.1
PA_LZ03_11	9432	13040	+	1202	putative minor head protein	100	98.253	0	[Pseudomonas phage AAT-1]	AME18032.1
PA_LZ03_12	13042	13329	+	95	hypothetical protein PaMx28_11	100	91.579	6.4e-58	[Pseudomonas phage PaMx28]	YP_009210623.1
PA_LZ03_13	13326	13625	+	99	hypothetical protein AAT1_02007	91.9192	97.802	1.31e-60	[Pseudomonas phage AAT-1]	AME18029.1
PA_LZ03_14	13729	14505	+	258	virion structural protein	100	98.837	0	[Pseudomonas phage AAT-1]	AME18033.1
PA_LZ03_15	14605	15114	-	169	GTP cyclohydrolase II	100	97.041	1.59e-121	[Pseudomonas phage AAT-1]	AME18034.1
PA_LZ03_16	15171	15782	-	203	hypothetical protein AAT1_02010	100	98.522	1.21e-145	[Pseudomonas phage AAT-1]	ANN44561.1
PA_LZ03_17	16057	16602	-	181	hypothetical protein AAT1_02011	100	93.923	4.78e-126	[Pseudomonas phage AAT-1]	AME18036.1
PA_LZ03_18	16665	16997	-	110	hypothetical protein AAT1_02012	89.0909	98.98	1.74e-69	[Pseudomonas phage AAT-1]	AME18037.1
PA_LZ03_19	16972	17184	-	70	hypothetical protein PaMx28_17	87.1429	95.082	1.61e-37	[Pseudomonas phage PaMx28]	YP_009210629.1
PA_LZ03_20	17845	18774	+	309	major head protein	100	99.353	0	[Pseudomonas phage AAT-1]	AME18040.1
PA_LZ03_21	18849	19277	+	142	hypothetical protein PaMx28_20	100	92.105	1.23e-95	[Pseudomonas phage PaMx28]	YP_009210632.1
PA_LZ03_22	19288	19803	+	171	virion structural protein	100	99.415	2.7e-123	[Pseudomonas phage AAT-1]	AME18042.1
PA_LZ03_23	19806	20198	+	130	virion structural protein	100	99.231	2.54e-92	[Pseudomonas phage AAT-1]	AME18043.1
PA_LZ03_24	20200	20601	+	133	virion structural protein	100	99.248	3.34e-94	[Pseudomonas phage AAT-1]	AME18044.1
PA_LZ03_25	20656	21039	+	127	tail terminator protein	100	99.213	1.12e-91	[Pseudomonas phage AAT-1]	AME18045.1
PA_LZ03_26	21061	21999	+	312	major tail structural protein	100	99.359	0	[Pseudomonas phage AAT-1]	AME18046.1
PA_LZ03_27	22028	22480	+	150	hypothetical protein AAT1_02022	100	100	1.08e-106	[Pseudomonas phage AAT-1]	AME18047.1
PA_LZ03_28	22519	22821	+	100	hypothetical protein PaMx74_28	80	91.25	6.3e-48	[Pseudomonas phage PaMx74]	YP_009199467.1
PA_LZ03_29	22826	25231	+	801	tail tape measure protein	100	99.376	0	[Pseudomonas phage AAT-1]	AME18049.2
PA_LZ03_30	25242	26753	+	503	virion structural protein	100	95.229	0	[Pseudomonas phage AAT-1]	AME18050.1
PA_LZ03_31	26764	27759	+	331	virion structural protein	100	94.864	0	[Pseudomonas phage AAT-1]	AME18051.1
PA_LZ03_32	27761	29443	+	560	virion structural protein	100	97.857	0	[Pseudomonas phage AAT-1]	AME18052.1
PA_LZ03_33	29440	30249	+	269	FAD/FMN-containing dehydrogenase	100	99.628	0	[Pseudomonas phage AAT-1]	AME18053.1
PA_LZ03_34	30259	30492	+	77	hypothetical protein AAT1_02028	100	100	2.76e-51	[Pseudomonas phage AAT-1]	AME18054.1
PA_LZ03_35	30513	30692	+	59	hypothetical protein AAT1_02029	100	100	5.89e-37	[Pseudomonas phage AAT-1]	AME18055.1
PA_LZ03_36	30679	32853	+	724	virion structural protein	100	99.033	0	[Pseudomonas phage AAT-1]	AME18056.1
PA_LZ03_37	32928	33209	+	93	virion structural protein	100	98.925	6.58e-62	[Pseudomonas phage AAT-1]	ANN44563.1
PA_LZ03_38	33332	33586	+	84	hypothetical protein AAT1_02032	100	100	2.56e-56	[Pseudomonas phage AAT-1]	AME18058.1
PA_LZ03_39	33583	34083	+	166	endolysin	100	100	2.88e-121	[Pseudomonas phage AAT-1]	AME18059.1
PA_LZ03_40	34094	34579	+	161	putative i-spanin	100	95.031	1.1e-104	[Pseudomonas phage AAT-1]	AME18060.1
PA_LZ03_41	34569	34754	+	61	putative o-spanin	100	98.361	6.1e-39	[Pseudomonas phage AAT-1]	ANN44564.1
PA_LZ03_42	34751	35023	+	90	hypothetical protein AAT1_02036	100	98.889	1.35e-60	[Pseudomonas phage AAT-1]	AME18062.1
PA_LZ03_43	35216	35464	-	82	hypothetical protein AAT1_02037	100	95.122	5.31e-51	[Pseudomonas phage AAT-1]	AME18063.1
PA_LZ03_44	35477	35776	-	99	hypothetical protein AAT1_02038	100	97.98	6.5e-62	[Pseudomonas phage AAT-1]	AME18064.1
PA_LZ03_45	35778	36065	-	95	hypothetical protein AAT1_02039	100	97.895	2.31e-65	[Pseudomonas phage AAT-1]	AME18065.1
PA_LZ03_46	36076	36585	-	169	hypothetical protein AAT1_02040	100	100	1.35e-119	[Pseudomonas phage AAT-1]	AME18066.1
PA_LZ03_47	36726	37487	-	253	hypothetical protein AAT1_02041	98.419	95.181	1.49e-177	[Pseudomonas phage AAT-1]	AME18067.1
PA_LZ03_48	37607	38041	-	144	hypothetical protein AAT1_02042	100	97.917	1.05e-98	[Pseudomonas phage AAT-1]	AME18068.1
PA_LZ03_49	38026	38481	-	151	putative dihydrofolate reductase	100	99.338	6.44e-106	[Pseudomonas phage AAT-1]	AME18069.1
PA_LZ03_50	38486	38950	-	154	putative dCMP deaminase	100	94.805	1.38e-106	[Pseudomonas phage AAT-1]	AME18070.1
PA_LZ03_51	38950	39813	-	287	thymidylate synthase	100	90.033	0	[Pseudomonas phage AAT-1]	AME18072.1
PA_LZ03_52	39813	40610	-	265	putative nucleotide pyrophosphohydrolase	100	97.736	0	[Pseudomonas phage AAT-1]	AME18073.1
PA_LZ03_53	40695	40922	-	75	hypothetical protein PaMx28_54	100	94.667	6.56e-46	[Pseudomonas phage PaMx28]	YP_009210666.1
PA_LZ03_54	40919	41935	-	338	hypothetical protein AAT1_02049	97.929	98.792	0	[Pseudomonas phage AAT-1]	AME18075.1
PA_LZ03_55	42017	42499	-	160	hypothetical protein AAT1_02050	100	97.546	1.55e-99	[Pseudomonas phage AAT-1]	AME18076.1
PA_LZ03_56	42636	44123	-	495	DNA helicase	100	99.394	0	[Pseudomonas phage AAT-1]	AME18077.1
PA_LZ03_57	44116	44319	-	67	hypothetical protein AAT1_02052	94.0299	90.476	2.35e-37	[Pseudomonas phage AAT-1]	AME18078.1
PA_LZ03_58	44316	46589	-	757	DNA polymerase	98.679	98.527	0	[Pseudomonas phage AAT-1]	AME18079.1
PA_LZ03_59	46591	47043	-	150	hypothetical protein AAT1_02054	100	97.333	5.29e-106	[Pseudomonas phage AAT-1]	AME18080.1
PA_LZ03_60	47037	47432	-	131	hypothetical protein AAT1_02055	100	98.473	2.82e-93	[Pseudomonas phage AAT-1]	AME18081.1
PA_LZ03_61	47429	47692	-	87	hypothetical protein AAT1_02056	100	96.552	6.69e-59	[Pseudomonas phage AAT-1]	AME18082.1
PA_LZ03_62	47692	48024	-	110	hypothetical protein AAT1_02057	100	96.364	2.38e-73	[Pseudomonas phage AAT-1]	AME18083.1
PA_LZ03_63	48026	48214	-	62	hypothetical protein AAT1_02058	100	96.774	2.19e-38	[Pseudomonas phage AAT-1]	AME18084.1
PA_LZ03_64	48211	48429	-	72	hypothetical protein AAT1_02059	100	94.444	5.63e-36	[Pseudomonas phage AAT-1]	AME18085.1
PA_LZ03_65	48474	48782	-	102	hypothetical protein AAT1_02060	100	99.02	3.44e-69	[Pseudomonas phage AAT-1]	AME18086.1
PA_LZ03_66	48944	49540	-	198	putative DNA binding protein	100	98.99	6.18e-144	[Pseudomonas phage AAT-1]	AME18087.1
PA_LZ03_67	49669	49965	-	98	hypothetical protein AAT1_02062	100	95.918	1.4e-63	[Pseudomonas phage AAT-1]	AME18088.1
PA_LZ03_68	49959	50495	-	178	putative nucleotide triphosphate hydrolase	100	96.629	1.97e-126	[Pseudomonas phage AAT-1]	AME18089.1
PA_LZ03_69	50498	51121	-	207	hypothetical protein AAT1_02064	100	91.787	1.36e-141	[Pseudomonas phage AAT-1]	AME18090.1
PA_LZ03_70	51222	51551	-	109	-	-	-	-	-	-
PA_LZ03_71	51623	53152	-	509	hypothetical protein AAT1_02066	100	99.411	0	[Pseudomonas phage AAT-1]	AME18092.1
PA_LZ03_72	53152	53415	-	87	hypothetical protein PaMx28_71	98.8506	93.023	2.66e-55	[Pseudomonas phage PaMx28]	YP_009210683.1
PA_LZ03_73	53417	53902	-	161	hypothetical protein AAT1_02068	96.8944	73.78	7.92e-67	[Pseudomonas phage AAT-1]	AME18094.1
PA_LZ03_74	54104	54289	+	61	hypothetical protein AAT1_02070	100	100	6.06e-36	[Pseudomonas phage AAT-1]	AME18096.1
PA_LZ03_75	54286	56622	+	778	putative primase/polymerase	100	99.743	0	[Pseudomonas phage AAT-1]	AME18097.1

## Sheet: PA_LZ03
Gene	Start	Stop	Strand	Product length (AA)	Putative function	Query cover %	Identity %	Evalue	Source	GenBank accession No.
PA_LZ02_1	472	987	+	171	hypothetical protein	100	100	5.31e-126	[Pseudomonas phage vB_PaeS_PAO1_Ab18]	YP_009125148.1
PA_LZ02_2	984	2474	+	496	putative terminase, large subunit	100	99.597	0	[Pseudomonas phage vB_PaeS_PAO1_Ab18]	YP_009125149.1
PA_LZ02_3	2530	4026	+	498	hypothetical protein	100	97.791	0	[Pseudomonas phage vB_PaeS_PAO1_Ab18]	YP_009125150.1
PA_LZ02_4	4026	5273	+	415	putative minor head protein	100	98.795	0	[Pseudomonas phage vB_PaeS_PAO1_Ab18]	YP_009125151.1
PA_LZ02_5	5321	6022	+	233	putative ATPase	100	96.137	1.84e-163	[Pseudomonas phage vB_PaeS_PAO1_Ab18]	YP_009125152.1
PA_LZ02_6	6038	6247	+	69	hypothetical protein	100	95.652	5.86e-43	[Pseudomonas phage vB_PaeS_PAO1_Ab18]	YP_009125153.1
PA_LZ02_7	6278	6601	+	107	hypothetical protein PaMx11_11	100	88.785	2.33e-66	[Pseudomonas phage PaMx11]	YP_009196264.1
PA_LZ02_8	6731	6895	+	54	hypothetical protein	100	88.889	2.31e-30	[Pseudomonas phage NP1]	YP_009285870.1
PA_LZ02_9	7017	7805	+	262	hypothetical protein	100	97.71	0	[Pseudomonas phage vB_PaeS_PAO1_Ab18]	YP_009125156.1
PA_LZ02_10	7946	8866	+	306	putative major structural protein	100	99.346	0	[Pseudomonas phage vB_PaeS_PAO1_Ab18]	YP_009125157.1
PA_LZ02_11	9005	9448	+	147	hypothetical protein	100	95.918	8.86e-103	[Pseudomonas phage vB_PaeS_PAO1_Ab18]	YP_009125158.1
PA_LZ02_12	9452	9682	+	76	hypothetical protein	100	98.684	8.67e-49	[Pseudomonas phage vB_PaeS_PAO1_Ab18]	YP_009125159.1
PA_LZ02_13	9688	10218	+	176	hypothetical protein	100	92.614	4.47e-100	[Pseudomonas phage vB_PaeS_PAO1_Ab18]	YP_009125160.1
PA_LZ02_14	10220	10609	+	129	hypothetical protein	100	100	4.4e-92	[Pseudomonas phage vB_PaeS_PAO1_Ab18]	YP_009125161.1
PA_LZ02_15	10611	11009	+	132	hypothetical protein	100	100	3.72e-95	[Pseudomonas phage vB_PaeS_PAO1_Ab18]	YP_009125162.1
PA_LZ02_16	11006	11416	+	136	hypothetical protein	100	100	2.14e-99	[Pseudomonas phage vB_PaeS_PAO1_Ab18]	YP_009125163.1
PA_LZ02_17	11452	12366	+	304	hypothetical protein	100	100	0	[Pseudomonas phage vB_PaeS_PAO1_Ab18]	YP_009125164.1
PA_LZ02_18	12366	12803	+	145	hypothetical protein	100	99.31	5.84e-104	[Pseudomonas phage vB_PaeS_PAO1_Ab18]	YP_009125165.1
PA_LZ02_19	12809	13108	+	99	hypothetical protein	100	98.99	1.5e-68	[Pseudomonas phage vB_PaeS_PAO1_Ab18]	YP_009125166.1
PA_LZ02_20	13194	15551	+	785	putative tail length tape-measure protein	100	99.108	0	[Pseudomonas phage vB_PaeS_PAO1_Ab18]	YP_009125167.1
PA_LZ02_21	15562	17091	+	509	structural phage protein	100	65.294	0	[Pseudomonas phage YuA]	YP_001595893.1
PA_LZ02_22	17103	18104	+	333	hypothetical protein	99.3994	73.112	4.74e-178	[Pseudomonas phage vB_PaeS_PAO1_Ab18]	YP_009125169.1
PA_LZ02_23	18105	19766	+	553	hypothetical protein	100	90.991	0	[Pseudomonas phage vB_PaeS_PAO1_Ab18]	YP_009125170.1
PA_LZ02_24	19763	20572	+	269	putative FAD/FMN-containing dehydrogenase	100	99.628	0	[Pseudomonas phage vB_PaeS_PAO1_Ab18]	YP_009125171.1
PA_LZ02_25	20585	20818	+	77	hypothetical protein	100	100	1.28e-50	[Pseudomonas phage vB_PaeS_PAO1_Ab18]	YP_009125172.1
PA_LZ02_26	20815	21021	+	68	hypothetical protein	100	98.529	6.18e-45	[Pseudomonas phage vB_PaeS_PAO1_Ab18]	YP_009125173.1
PA_LZ02_27	21005	23179	+	724	hypothetical protein	100	99.033	0	[Pseudomonas phage vB_PaeS_PAO1_Ab18]	YP_009125174.1
PA_LZ02_28	23254	23535	+	93	hypothetical protein	100	96.774	4.92e-59	[Pseudomonas phage vB_PaeS_PAO1_Ab18]	YP_009125175.1
PA_LZ02_29	23602	24078	+	158	hypothetical protein	100	98.101	7.87e-105	[Pseudomonas phage vB_PaeS_PAO1_Ab18]	YP_009125176.1
PA_LZ02_30	24075	24581	+	168	putative baseplate hub subunit and tail lysozyme	100	100	3.93e-123	[Pseudomonas phage vB_PaeS_PAO1_Ab18]	YP_009125177.1
PA_LZ02_31	24625	24843	+	72	hypothetical protein	97.2222	94.286	2.02e-37	[Pseudomonas phage vB_PaeS_PAO1_Ab18]	YP_009125178.1
PA_LZ02_32	24827	25369	+	180	hypothetical protein	100	98.333	1.2e-123	[Pseudomonas phage vB_PaeS_PAO1_Ab18]	YP_009125179.1
PA_LZ02_33	25877	27451	+	524	putative DNA helicase	100	99.809	0	[Pseudomonas phage vB_PaeS_PAO1_Ab18]	YP_009125104.1
PA_LZ02_34	27444	27806	+	120	hypothetical protein	100	100	3.57e-87	[Pseudomonas phage vB_PaeS_PAO1_Ab18]	YP_009125105.1
PA_LZ02_35	27895	28446	+	183	hypothetical protein	100	100	3.04e-132	[Pseudomonas phage vB_PaeS_PAO1_Ab18]	YP_009125106.1
PA_LZ02_36	28554	29393	+	279	hypothetical protein	100	99.642	0	[Pseudomonas phage vB_PaeS_PAO1_Ab18]	YP_009125107.1
PA_LZ02_37	29469	30656	+	395	putative RecD-like DNA helicase	100	99.494	0	[Pseudomonas phage vB_PaeS_PAO1_Ab18]	YP_009125108.1
PA_LZ02_38	30720	31781	+	353	putative Ribonucleotide reductase of class Ia	100	99.433	0	[Pseudomonas phage vB_PaeS_PAO1_Ab18]	YP_009125109.1
PA_LZ02_39	31762	33468	+	568	putative Ribonucleotide reductase of class Ia	100	98.415	0	[Pseudomonas phage vB_PaeS_PAO1_Ab18]	YP_009125110.1
PA_LZ02_40	33718	34227	+	169	hypothetical protein	100	82.249	1.31e-88	[Pseudomonas phage vB_PaeS_PAO1_Ab18]	YP_009125111.1
PA_LZ02_41	34283	35140	+	285	hypothetical protein	100	88.814	0	[Pseudomonas phage vB_PaeS_PAO1_Ab18]	YP_009125112.1
PA_LZ02_42	35137	36000	+	287	hypothetical protein	99.3031	96.14	0	[Pseudomonas phage vB_PaeS_PAO1_Ab18]	YP_009125113.1
PA_LZ02_43	35997	36422	+	141	hypothetical protein	100	96.454	8.25e-100	[Pseudomonas phage vB_PaeS_PAO1_Ab18]	YP_009125114.1
PA_LZ02_44	36426	36995	+	189	hypothetical protein	100	96.825	3.02e-134	[Pseudomonas phage vB_PaeS_PAO1_Ab18]	YP_009125115.1
PA_LZ02_45	36992	37882	+	296	hypothetical protein	99.6622	99.322	0	[Pseudomonas phage vB_PaeS_PAO1_Ab18]	YP_009125116.1
PA_LZ02_46	37886	38932	+	348	putative thymidylate synthase	100	97.701	0	[Pseudomonas phage vB_PaeS_PAO1_Ab18]	YP_009125117.1
PA_LZ02_47	38945	39535	+	196	hypothetical protein	100	95.408	1.17e-131	[Pseudomonas phage vB_PaeS_PAO1_Ab18]	YP_009125118.1
PA_LZ02_48	39537	39977	+	146	hypothetical protein PaMx11_53	100	96.575	1.15e-104	[Pseudomonas phage PaMx11]	YP_009196306.1
PA_LZ02_49	40034	40588	+	184	hypothetical protein	100	95.109	6.98e-128	[Pseudomonas phage vB_PaeS_PAO1_Ab18]	YP_009125120.1
PA_LZ02_50	40588	42528	+	646	putative DNA polymerase I	100	99.381	0	[Pseudomonas phage vB_PaeS_PAO1_Ab18]	YP_009125121.1
PA_LZ02_51	42525	43061	+	178	putative dCMP deaminase	100	100	8.28e-132	[Pseudomonas phage vB_PaeS_PAO1_Ab18]	YP_009125122.1
PA_LZ02_52	43054	43479	+	141	hypothetical protein	100	99.291	4.85e-102	[Pseudomonas phage vB_PaeS_PAO1_Ab18]	YP_009125123.1
PA_LZ02_53	43533	43778	+	81	putative repressor	100	100	3.06e-54	[Pseudomonas phage vB_PaeS_PAO1_Ab18]	YP_009125124.1
PA_LZ02_54	43765	46140	+	791	putative integrase	100	99.115	0	[Pseudomonas phage vB_PaeS_PAO1_Ab18]	YP_009125125.1
PA_LZ02_55	46140	46346	+	68	hypothetical protein	100	98.529	2.89e-43	[Pseudomonas phage vB_PaeS_PAO1_Ab18]	YP_009125126.1
PA_LZ02_56	46436	46552	+	38	hypothetical protein	84.2105	100	6.7e-15	[Pseudomonas phage vB_PaeS_PAO1_Ab18]	YP_009125127.1
PA_LZ02_57	46578	46886	+	102	hypothetical protein	100	93.137	1.16e-65	[Pseudomonas phage vB_PaeS_PAO1_Ab18]	YP_009125127.1
PA_LZ02_58	46936	47622	+	228	hypothetical protein	100	90.789	3.31e-154	[Pseudomonas phage vB_PaeS_PAO1_Ab18]	YP_009125128.1
PA_LZ02_59	47615	47995	+	126	hypothetical protein PaMx11_63	100	92.063	1.4e-83	[Pseudomonas phage PaMx11]	YP_009196316.1
PA_LZ02_60	48006	48398	+	130	hypothetical protein	100	96.154	1.16e-86	[Pseudomonas phage vB_PaeS_PAO1_Ab18]	YP_009125130.1
PA_LZ02_61	48391	48966	+	191	hypothetical protein	100	96.335	1.91e-134	[Pseudomonas phage vB_PaeS_PAO1_Ab18]	YP_009125131.1
PA_LZ02_62	49002	49247	+	81	hypothetical protein	100	93.827	2.97e-52	[Pseudomonas phage vB_PaeS_PAO1_Ab18]	YP_009125132.1
PA_LZ02_63	49346	49945	+	199	hypothetical protein LKO4_0042	92.9648	66.129	1.06e-83	[Pseudomonas phage LKO4]	AGI11286.1
PA_LZ02_64	49996	50613	+	205	hypothetical protein	100	96.098	2.04e-143	[Pseudomonas phage vB_PaeS_PAO1_Ab18]	YP_009125134.1
PA_LZ02_65	50700	51605	+	301	putative DNA ligase	100	97.342	0	[Pseudomonas phage vB_PaeS_PAO1_Ab18]	YP_009125135.1
PA_LZ02_66	51682	51900	+	72	hypothetical protein	100	98.611	5.62e-48	[Pseudomonas phage vB_PaeS_PAO1_Ab18]	YP_009125136.1
PA_LZ02_67	51928	53019	+	363	hypothetical protein	100	97.796	0	[Pseudomonas phage vB_PaeS_PAO1_Ab18]	YP_009125137.1
PA_LZ02_68	53148	53396	+	82	hypothetical protein	93.9024	94.805	1.9e-50	[Pseudomonas phage vB_PaeS_PAO1_Ab18]	YP_009125138.1
PA_LZ02_69	53393	53821	+	142	hypothetical protein PaMx11_73	99.2958	97.163	4.8e-101	[Pseudomonas phage PaMx11]	YP_009196326.1
PA_LZ02_70	53841	54392	+	183	hypothetical protein	100	98.361	7.55e-133	[Pseudomonas phage vB_PaeS_PAO1_Ab18]	YP_009125139.1
PA_LZ02_71	54389	54646	+	85	hypothetical protein	100	91.765	7.28e-50	[Pseudomonas phage vB_PaeS_PAO1_Ab18]	YP_009125140.1
PA_LZ02_72	54797	55003	-	68	-	-	-	-	-	-
PA_LZ02_73	55047	55736	+	229	putative exodeoxyribonuclease	100	95.197	2.81e-165	[Pseudomonas phage vB_PaeS_PAO1_Ab18]	YP_009125143.1
PA_LZ02_74	55733	56017	+	94	hypothetical protein	100	95.745	7.47e-63	[Pseudomonas phage vB_PaeS_PAO1_Ab18]	YP_009125144.1
PA_LZ02_75	56014	56409	+	131	hypothetical protein	100	87.023	4.94e-83	[Pseudomonas phage vB_PaeS_PAO1_Ab18]	YP_009125145.1
PA_LZ02_76	56406	56675	+	89	hypothetical protein	100	94.382	2.28e-57	[Pseudomonas phage vB_PaeS_PAO1_Ab18]	YP_009125146.1
PA_LZ02_77	56662	56940	+	92	hypothetical protein	100	96.739	1.68e-61	[Pseudomonas phage vB_PaeS_PAO1_Ab18]	YP_009125147.1
