# Supplementary material for: Isolation and Characterization of Three Pseudomonas aeruginosa Viruses with Therapeutic Potential
Source: Microbiol Spectr. 2023 May 1;11(3):e04636-22. doi: 10.1128/spectrum.04636-22 (PMC10269630; doi:10.1128/spectrum.04636-22)
Supplement: Supplemental file 3 — Supplemental material. Download spectrum.04636-22-s0003.xlsx, XLSX file, 0.02 MB [file spectrum.04636-22-s0003.xlsx]

## Sheet: PA_LZ01
Description	Phage	Max Score	Total Score	Query Cover	Per. ident	Acc. Len	Accession	GC %
Pseudomonas phage S50 DNA, complete genome	Pseudomonas phage S50	91818	111000	0.98	98.07	66313	LC472884.1	55.62
Pseudomonas phage PaGU11 DNA, complete genome	Pseudomonas phage PaGU11	91125	109000	0.98	97.54	65554	NC_050145.1	55.55
Pseudomonas phage vB_PaeM_SCUT-S1, complete genome	Pseudomonas phage vB_PaeM_SCUT-S1	90828	103000	0.99	94.87	66086	NC_048745.1	55.43
Pseudomonas phage S12-3 DNA, complete genome	Pseudomonas phage S12-3	88797	106000	0.98	97.03	66257	LC472883.1	55.58
Pseudomonas phage S12-1 DNA, complete genome	Pseudomonas phage S12-1	88791	106000	0.98	97.03	66257	LC102730.1	55.58
Pseudomonas phage vB_PaeM_PAO1_Ab27, complete genome	Pseudomonas phage vB_PaeM_PAO1_Ab27	88762	107000	0.98	97.02	66299	LN610579.1	55.67
Pseudomonas phage vB_PaeM_CEB_DP1, complete genome	Pseudomonas phage vB_PaeM_CEB_DP1	88261	106000	0.98	96.85	66158	NC_041870.1	55.55
Pseudomonas phage KPP12 DNA, complete genome	Pseudomonas phage KPP12	86819	106000	0.95	97.83	64144	AB560486.1	55.62
Pseudomonas phage PAP8, complete genome	Pseudomonas phage PAP8	86808	108000	0.97	97.93	65466	OL754588.1	55.57
Pseudomonas phage vB_PaeM_E217, complete genome	Pseudomonas phage vB_PaeM_E217	86084	109000	0.97	97.67	66291	NC_042079.1	55.65
Pseudomonas phage phiKTN6, complete genome	Pseudomonas phage phiKTN6	85508	106000	0.98	97.09	65994	NC_041865.1	55.51
Pseudomonas phage KPP22 DNA, complete genome	Pseudomonas phage KPP22	75898	105000	0.95	97.67	64415	LC105987.1	55.64
Pseudomonas phage KPP22M1 DNA, complete genome	Pseudomonas phage KPP22M1	75887	105000	0.95	97.66	64415	LC105988.1	55.64
Pseudomonas phage SL1, complete genome	Pseudomonas phage SL1	75693	99518	0.96	95.88	65847	NC_048676.1	55.58
Pseudomonas phage LBL3 complete genome	Pseudomonas phage LBL3	75233	92156	0.95	93.68	64427	FM201281.1	55.47
Pseudomonas phage DL68, complete genome	Pseudomonas phage DL68	73564	101000	0.97	96.28	66111	KR054033.1	55.72
Pseudomonas phage vB_Pae_PS44, complete genome	Pseudomonas phage vB_Pae_PS44	71425	98329	0.97	94.24	68871	KM434184.1	55.24
Pseudomonas phage antinowhere, complete genome	Pseudomonas phage antinowhere	70249	85791	0.95	91.89	65852	NC_050150.1	55.19
Pseudomonas phage vB_PaeM_E215, complete genome	Pseudomonas phage vB_PaeM_E215	69586	102000	0.97	97.25	66789	NC_042080.1	55.63
Pseudomonas phage LMA2 complete genome	Pseudomonas phage LMA2	68918	108000	0.99	97.33	66530	FM201282.1	55.62
Pseudomonas phage crassa, complete genome	Pseudomonas phage crassa	67889	88975	0.98	91.04	66295	NC_050151.1	55.22
Pseudomonas phage Epa14, complete genome	Pseudomonas phage Epa14	66113	84943	0.97	90.45	65797	NC_050144.1	55.28
Pseudomonas phage PB1, complete genome	Pseudomonas phage PB1	62768	78323	0.95	89.24	65764	EU716414.1	54.93
Pseudomonas phage vB_PaeM_C1-14_Ab28, complete genome	Pseudomonas phage vB_PaeM_C1-14_Ab28	61260	78204	0.97	88.67	66181	NC_026600.1	54.9
Pseudomonas phage Epa7, complete genome	Pseudomonas phage Epa7	58216	104000	0.97	97.62	65629	NC_050146.1	55.46
Pseudomonas phage DL60, complete genome	Pseudomonas phage DL60	55686	76364	0.96	89.09	66103	KR054030.1	54.92
Pseudomonas phage vB_PaeM_PAO1_Ab29, complete genome	Pseudomonas phage vB_PaeM_PAO1_Ab29	53760	107000	0.97	98.22	66326	LN610588.1	55.64
Pseudomonas phage PhL_UNISO_PA-DSM_ph0031, complete genome	Pseudomonas phage PhL_UNISO_PA-DSM_ph0031	50735	85283	0.92	93.12	62522	MW526258.1	55.46
Pseudomonas virus Pa193, complete genome	Pseudomonas virus Pa193	50584	103000	0.96	96.98	66657	NC_050148.1	55.67
Pseudomonas phage phiKT28, complete genome	Pseudomonas phage phiKT28	50178	101000	0.96	96.83	66381	KP340287.1	55.64

## Sheet: PA_LZ02
Description	Phage	Max Score	Total Score	Query Cover	Per. ident	Acc. Len	Accession	GC %
Pseudomonas phage phiH1, complete genome	Pseudomonas phage phiH1	34367	98038	0.99	96.99	57600	OP380269.1	66.0226
Pseudomonas phage AAT-1, complete genome	Pseudomonas phage AAT-1	33072	91929	0.98	96.64	57599	KU204984.2	65.8935
Pseudomonas phage phiH2, complete genome	Pseudomonas phage phiH2	33087	85135	0.92	95.89	57666	OP361299.1	66.2297
Pseudomonas phage PaMx28, partial genome	Pseudomonas phage PaMx28	8970	50388	0.75	89.61	55108	JQ067089.2	66.5874
Pseudomonas phage PaMx74, partial genome	Pseudomonas phage PaMx74	5853	29437	0.64	82.2	58637	JQ067093.2	68.3988
Stenotrophomonas phage vB_Sm_QDWS359, complete genome	Stenotrophomonas phage vB_Sm_QDWS359	3009	19966	0.56	75.7	61862	ON331942.1	67.573
Janthinobacterium phage vB_JliM-Donnerlittchen, complete genome	Janthinobacterium phage vB_JliM-Donnerlittchen	4130	23521	0.54	81.47	58220	ON529854.1	67.7516
Xanthomonas phage vB_Xar_IVIA-DoCa10, complete genome	Xanthomonas phage vB_Xar_IVIA-DoCa10	2473	16549	0.47	76.99	64024	ON932084.1	65.4614
Xanthomonas phage Xoo-sp2, complete genome	Xanthomonas phage Xoo-sp2	3347	19021	0.46	79.17	60497	NC_052966.1	66.5322
Stenotrophomonas phage vB_SmaS-AXL_1, complete genome	Stenotrophomonas phage vB_SmaS-AXL_1	2601	17495	0.46	76.62	63962	OL674541.1	67.2774
Xanthomonas phage vB_Xar_IVIA-DoCa6, complete genome	Xanthomonas phage vB_Xar_IVIA-DoCa6	2527	17076	0.45	77.3	62951	ON932080.1	66.9775
Xanthomonas phage Elanor, complete genome	Xanthomonas phage Elanor	2726	14339	0.42	77.26	62341	ON189045.1	64.5354
Xanthomonas phage Bosa genome assembly, chromosome: 1	Xanthomonas phage Bosa	2252	14411	0.4	78.53	63828	NC_052967.1	64.8367
Xanthomonas phage Xp12, complete genome	Xanthomonas phage Xp12	2922	15054	0.38	77.78	63783	MT664984.1	68.1702
Xanthomonas phage vB_Xar_IVIA-DoCa5, complete genome	Xanthomonas phage vB_Xar_IVIA-DoCa5	1748	13103	0.38	76.38	56408	ON932079.1	59.6139
Xanthomonas phage MET13-T1, complete genome	Xanthomonas phage MET13-T1	2972	14376	0.36	77.96	63593	OK275493.1	68.193
Xanthomonas phage FMYAK-P1, complete genome	Xanthomonas phage FMYAK-P1	2970	14238	0.36	77.87	64088	OK275492.1	67.7756
Stenotrophomonas phage DLP4, complete genome	Stenotrophomonas phage DLP4	2368	12802	0.35	76.59	63945	MG018224.1	65.059
Stenotrophomonas phage A1432, complete genome	Stenotrophomonas phage A1432	1404	9501	0.3	77.9	61660	ON005621.1	61.9218
Xanthomonas phage Mallos, complete genome	Xanthomonas phage Mallos	1622	9207	0.27	74.77	59242	ON189047.1	61.8379

## Sheet: PA_LZ03
Description	Phage	Max Score	Total Score	Query Cover	Per. ident	Acc. Len	Accession	GC %
Pseudomonas phage vB_PaeS_PAO1_Ab18, complete genome	Pseudomonas phage vB_PaeS_PAO1_Ab18	23891	89860	0.94	96.53	56537	NC_026594.1	63.4982
Pseudomonas phage vB_PaeS_PAO1_Ab20, complete genome	Pseudomonas phage vB_PaeS_PAO1_Ab20	40749	90164	0.93	97.35	57745	LN610585.1	63.4756
Pseudomonas phage ZC01, complete genome	Pseudomonas phage ZC01	40226	89700	0.93	97.11	57061	NC_052965.1	63.5057
Pseudomonas phage PaMx11, complete genome	Pseudomonas phage PaMx11	20094	60401	0.93	88.64	59878	JQ067087.2	64.4527
Pseudomonas phage vB_PaeS_PAO1_Ab19, complete genome	Pseudomonas phage vB_PaeS_PAO1_Ab19	40302	85986	0.9	97.01	58139	NC_042115.1	63.3035
Pseudomonas phage AIIMS-Plu-RaNi, complete genome	Pseudomonas phage AIIMS-Plu-RaNi	9206	45348	0.73	86.34	46647	MZ926748.1	64.4522
Pseudomonas phage Epa5, complete genome	Pseudomonas phage Epa5	3559	16854	0.44	78.59	64096	NC_052964.1	62.2473
Pseudomonas phage Epa43, complete genome	Pseudomonas phage Epa43	3509	16717	0.44	78.43	64323	MT108731.1	62.0322
Pseudomonas phage Epa19, complete genome	Pseudomonas phage Epa19	3559	8307	0.2	78.59	32090	MT118296.1	61.421
Pseudomonas phage AAT-1, complete genome	Pseudomonas phage AAT-1	1740	2732	0.12	73.12	57599	KU204984.2	65.8935
